# Supplementary material for: Phylogenetic Divergence and Domestication Jointly Shape the Tomato Root Microbiome
Source: Plants (Basel). 2026 Jan 5;15(1):163. doi: 10.3390/plants15010163 (PMC12787688; doi:10.3390/plants15010163)
Supplement: Supplementary file 1 [file plants-15-00163-s001.zip]

Archive with 1 entries (1 files):
- plants-4063617-supplementary.pdf
